# Supplementary material for: Aqueous Geochemical Controls on the Sestonic Microbial Community in Lakes Michigan and Superior
Source: Microorganisms. 2023 Feb 17;11(2):504. doi: 10.3390/microorganisms11020504 (PMC9963676; doi:10.3390/microorganisms11020504)
Supplement: Supplementary file 1 [file microorganisms-11-00504-s001.zip]

Archive with 3 entries (3 files):
- microorganisms-2128228 -S1.pdf
- microorganisms-2128228 -S3.pdf
- microorganisms-2128228-S2.pptx
